# Supplementary material for: Tuning the Structure of Poly(aspartic acid)s’ Self-Assemblies to Enhance Cellular Uptake
Source: Polymers (Basel). 2025 Aug 31;17(17):2373. doi: 10.3390/polym17172373 (PMC12431294; doi:10.3390/polym17172373)
Supplement: Supplementary file 1 [file polymers-17-02373-s001.zip]

Archive with 1 entries (1 files):
- polymers-3798709-supplementary.pdf
